# Supplementary material for: Reversion analysis reveals the in vivo immunogenicity of a poorly MHC I-binding cancer neoepitope
Source: Nat Commun. 2021 Nov 5;12:6423. doi: 10.1038/s41467-021-26646-5 (PMC8571378; doi:10.1038/s41467-021-26646-5)
Supplement: Supplementary file 4 — Source Data file [file 41467_2021_26646_MOESM4_ESM.xlsx]

## Sheet: Sheet1
Raw data
Fig. 1b
Control
0	0	0	0	0	0
5	5.045	3.66	4	2.335	4.36
7	5.52	5.165	5.52	6.05	5.255
11	8.695	7.755	6.605	10.13	7.065
14	10.495	10.39	7.4	9.345	7.01
18	11.5	13.745	8.025	9.825	6.97
22	12.11	17.625	8.375	11.06	7.685
26	13.265		9.02	13.36	8.08
28	14.13		9.545	14.215	8.425
Ccdc85cWT
0	0	0	0	0	0
5	4.105	4.095	3.835	3.735	4
7	5.48	5.63	5.68	4.37	4.25
11	7.06	5.675	5.33	7.715	4.18
14	7.305	9.945	7.73	7.78	4.68
18	6.88	12.82	8.04	10.5	2.74
22	6.915	16.335	9	15.385	0
26	6.715		11.57		0
28	6.27		12.91		0
Ccdc85cMUT
0	0	0	0	0	0
5	4.15	4.215	3.71	4.3	4.2
7	5.26	4.47	4.53	4.545	4.51
11	4.575	2.68	3.32	2	2
14	4.65	2.5	2	0	1.5
18	4.325	0	0	0	0
22	4.63	0	0	0	0
26	4.61	0	0	0	0
28	3.66	0	0	0	0
Fig. 1c
DPSSTYIRPfETKVKLLD
Day
6	4.31	4.49	4.585	4.01	4.25
8	5.34	4.77	4.7	3	4.005
11	4.81	4.45	4.34	2.6	3.2
14	4.33	3.5	3.685	0	0
19	2.89	0	0	0	0
22	0	0	0	0	0
26		0	0	0	0
29	0	0	0	0	0
33	0	0	0	0	0
36	0	0	0	0	0
DPSSTYIRPfETKVKLLD
0	0	0	0	0	0
6	3.76	4.81	4.835	2.31	4.39
9	3.645	3.875	5.13	1.9	5.015
13	1	2.95	3.9	0	3.51
19	0	0	0	0	0
23	0	0	0	0	0
DPSSTYIRPfETKVKLLD
0	0	0	0	0	0
6	3.95	1	3.1	3	3.3
9	4.15	0	2.42	2.83	4.99
13	5.21		0	0	4.38
19	0				4.325
23					4.185
27					4.3
DPSSTYIRPfETKVKLLD
0	0	0	0	0	0
7	3	2.75	2.55	2	3.1
10	4.37	4.17	4.26	4.05	4.505
13	3.24	3.25	2.6	0	2
17	0	0	0	0	0
DPSSTYIRPfETKVKLLD
0	0	0	0	0	0
6	4.92	2.5	3.645	3.455	3.27
9	3.8	2	3.26	3.36	3.42
13	0	0	0	0	0
19		0	0	0	0
23		0	0	0	0
DPSSTYIRPfETKVKLLD
0	0	0	0	0	0
6	3.9	3	2.89	3	2.8
9	3.795	3.15	3.83	2.845	2.945
13	1	0	0	0	0
DPSSTYIRPfETKVKLLD
0	0	0	0	0	0
6	3.9	3	2.89	3	2.8
9	3.795	3.15	3.83	2.845	2.945
13	1	0	0	0	0
19	0	0	0	0	0
23	0	0	0	0	0
TYIRPfETKVK
0	0	0	0	0	0
5	1	2	2	0	1
8	2.87	3.18	4.575	3.605	2
12	0	0	4.37	2	0
15	0	0	0	0	0
19	0	0	0	0	0
YIRPfETKV
0	0	0	0	0	0
5	0	0	0	0	0
8	2.94	2.73	2.55	1.5	4.895
12	4.245	0	2	0	7.705
15	2.6	0	0	0	7.31
19	0	0	0	0	7.795
23	0	0	0	0	8.05
26	0	0	0	0	9.025
30	0	0	0	0	11.01
IRPfETKVK
0	0	0	0	0	0
5	0	0	0	1	0
8	3.195	0	4.625	0	3.875
12	3.935	0	6.62	0	3.05
15	2.2	0	7.305	0	3.445
19	0	0	9.465	0	3.6
23	0	0	11.21	0	0
26	0	0	14.26	0	0
30	0	0	18.9	0	0
YIRPfETKVK
0	0	0	0	0	0
5	2	2.5	2.5	2.5	2
8	4.9	4.98	5.145	4.945	4.165
12	5.9	5.085	5.815	4.8	3
15	5.54	4.14	5.89	4.21	0
19	5.245	0	4.665	3.63	0
23	4.51	0	4.125	2	0
26	2	0	2.955	0	0
30	0	0	2	0	0
TYIRPfETKVK
0	0	0	0	0	0
7	3.5	3.35	3.25	3.6	4.8
10	5.375	4.575	4.565	4.9	7.075
13	6.5	5.58	4.4	6.005	7.42
17	6.4	5	3.2	6.55	7.9
20	6.45	4.45	0	6.6	7.7
YIRPfETKV
0	0	0	0	0	0
7	7.725	4.19	7.38	7.115	6.885
9	8.265	5.45	7.46	7.71	7.99
12	8.36	5.42	7.15	7.605	7.365
16	11.35	5.42	6.98	7.585	7.325
21	15.64	5.57	7.53	7.76	8.42
26		5.855	7.3	8.3	8.3
30		7.44	7.09	9.26	8.645
33		9.17	7.15	9.57	8.87
IRPfETKVK
0	0	0	0	0	0
7	5.35	6.88	4.24	3.595	4.705
9	6.29	9.435	5.09	5.54	6.525
12	6.46	9.625	4.735	6	6.17
16	6.305	9.57	2	5.43	6.355
21	7.46	11.07	0	5.575	7.31
26	6.64	13.28		4.895	7.055
30	7.14	15.26		6.835	8.125
33	7.82			6.75	9.08
TYIRPfETKVK
0	0	0	0	0	0
6	3.67	3.65	4.66	4.26	2
9	6.75	6.215	6.1	6.405	4.48
13	0	0	7.605	4.145	0
19	0		7.26	0
23	0		8.72	0
27			10.755
PSSTYIRPfETKVKLL
0	0	0	0	0	0
5	3.99	4.455	4.065	4.34	4.755
7	4.595	5.03	4.63	4.655	5.435
11	4.29	5.305	4.96	4.74	5.175
14	3.71	6.2	5.18	5.29	4.71
18	0	7.025	4.915	5.875	4.14
22	0	7.955	5.155	9.055	4.37
26	0	8.685	6.79	11.655	4.64
28	0	9.365	7.24	12.8	3.635
SSTYIRPfETKVKL
0	0	0	0	0	0
5	4.62	4.32	4.165	4.885	5.02
7	5.065	4.815	4.245	5.47	4.98
11	2	2	3.81	5.84	4.91
14	1.5	0	3.23	5.775	4.895
18	0	0	2.28	5.675	4.96
22	0	0	0	6.32	5.59
26	0	0	0	7.48	5.875
28	0	0	0	7.9	6.49
STYIRPfETKVK
0	0	0	0	0	0
5	4	4.15	3.64	2.4	4.15
7	5.03	5.23	4.585	2.16	4.625
11	5.46	6.21	5.64	0	4.4
14	4.67	6.385	7.05	0	4.17
18	3.845	5.94	8.64	0	0
22	2.88	7.23	11.68	0	0
26	0	6.34	16.95	0	0
28	0	6.12		0	0
PSSTYIRPfETKVKLL
0	0	0	0	0	0
7	4.85	2.35	3.15	3.75	3.25
10	6.125	3.615	3.755	4.945	4.94
13	5.76	2	2.825	5.095	5.8
17	5.65	0	0	4.75	6.1
20	5.55	0	0	0	6.3
PSSTYIRPfETKVKLL
0	0	0	0	0	0
6	4.92	2.5	3.645	3.455	3.27
9	3.8	2	3.26	3.36	3.42
13	0	0	0	0	0
19		0	0	0	0
23		0	0	0	0
27
TYIRPfET
0	0	0	0	0	0
6	3.15	5.455	4.36	1	5.2
9	4.005	6.67	4.25	3.74	8.025
13	4.4	6.665	0	0	9.21
19	4.5	7.125	0	0	9.285
23	2	8.17	0		10.966
27	0	9.75			13.12
STYIRPfE
0	0	0	0	0	0
6	3.82	1.5	3.81	3.985	2
9	6.32	2.5	7.2	5.87	3.5
13	6.33	0	7.105	6.585	0
19	7.095		7.23	7.18
23	7.13		7.12	5.79
27	7.43		7.01	5.92
TYIRPfETK
0	0	0	0	0	0
6	5.3	4.52	4.98	2.48	4.535
8	7.28	5.685	6.18	2.3	7.035
11	8.52	7.105	6.65	1.5	8.89
14	8.825	7.255	7.425	0	11.605
19	8.46	6.98	7.84	0	16.12
22	8.84	7.29	8.52	0
26	8.415	6.62	9.395	0
29	10.29	8.04	11.655	0
33	11.545	9.33	15.26	0
36	13.47	9.795		0
TYIRPfET
0	0	0	0	0	0
7	4.65	5.2	3.6	2	4
10	8.685	7.66	5.5	5.625	8.275
13	9.15	8.26	5.65	4.85	9.48
17	9.5	8.85	5.5	0	10.15
20	9.2	7.55	4.9		11.2
STYIRPfE
0	0	0	0	0	0
7	5.15	3	2.8	4.4	4.4
10	8.385	5.165	5.4	6.965	7.37
13	9.525	5.93	6.505	7.88	8.24
17	9.9	5.4	6.6	8.15	7.95
20	10.8	5.9	7.25	7.7	7.3
TYIRPfETK
0	0	0	0	0	0
5	1	4.04	1	2	3.58
8	0	4.11	6.795	6.415	6.42
12	0	5.17	7.275	7.545	8.275
15	0	4.26	7.14	7.565	7.37
19	0	3.63	7.195	6.955	7.475
23	0	0	8.035	6.67	8.41
26	0	0	9.66	8.4	9.135
30	0	0	12	8.85	10.5
RPfETKVK
0	0	0	0	0	0
7	3.75	4.8	3.95	5.1	3.25
10	7.775	7.415	8.3	8.08	5.955
13	9.05	8.035	8.585	7.7	6.555
17	8.95	7.95	9.15	7.5	5.55
20	9.55	8.1	9.8	7.7	5.35
YIRPfETK
0	0	0	0	0	0
7	4.75	1	3.5	4.35	3
10	8.385	5.065	6.45	6.56	5.56
13	8.785	7.45	6.75	6.585	6.4
17	9.4	8	7.4	6.85	6.65
20	9.75	8.05	6.1	6.6	6.35
IRPfETKV
0	0	0	0	0	0
7	4.75	4.5	4.1	3.6	3.9
10	6.985	6.7	6.87	8.005	6.845
13	8.17	6.74	7.59	10.085	7.565
17	8.85	6.4	7.9	10.85	9.55
20	9.1	6.75	8.25	12.8	11.25
RPfETKVK
0	0	0	0	0	0
6	2	6.22	4.25	4.6	5.315
8	0	7.42	5.19	5.81	6.66
11	0	7.515	6.7	6.345	7.26
14	0	7.47	7.775	6.84	7.035
19	0	7.655	7.51	6.515	7.32
22	0	7.905	8.28	6.87	8.04
26	0	7.4	10.255	7.23	10.06
29	0	8.19	12.16	8.24	11.955
33	0	9.465	14.78	10.325	15.135
36	0	10.995	16.375	12.77
STYIRPfET
0	0	0	0	0	0
5	2	2	1	1	2
8	4.66	4.895	4.09	5.37	5.11
12	6.37	6.38	4.97	8.655	6.86
15	5.845	5.635	5.11	8.89	6.685
19	6.04	6.4	5.42	9.13	7.23
23	6.835	6.895	5.75	11.615	8.2
26	6.19	7.565	5.92	13.82	9.385
30	5.7	9.7	3.55	16.35	11.35
RPfETKVK
0	0	0	0	0	0
6	5.52	3.995	4.885	3.71	2
9	7.985	5.5	7.08	4.265	3.685
13	7.485	5.785	7.165	5.19	0
19	5.92	6.19	7.325	3.7	0
23	4.245	6.68	8.4	2	0
27	3.915	6.885	12.325	0
YIRPfETK
0	0	0	0	0	0
6	3.51	4.49	4.525	4.72	5.25
9	4.71	7.61	5.855	6.6	7.385
13	5.21	9.14	7.175	6.575	8.22
19	5.27	8.915	7.885	7.475	8.48
23	5.61	8.835	7.92	7.635	9.38
27	5.69	10.06	9.42	8.225	11.55
IRPfETKV
0	0	0	0	0	0
6	4.585	5.465	4.67	3.88	4.045
9	5.865	7.53	6.325	7.105	6.295
13	6.915	9.185	8.04	8.295	7.265
19	6.71	9.23	8.345	9.27	6.75
23	8.14	9.67	8.72	11.965	7.34
27	9.635	11.32	9.355	14.39	8.54
TYIRPfETKV
0	0	0	0	0	0
6	3.46	3.54	4.76	4.56	4.37
9	5.495	5.25	7.175	6.045	6.87
13	6.5	6.78	7.38	6.94	8.46
19	6.935	7.085	5.91	6.48	10.315
23	7.635	7.26	6.355	6.145	11.145
27	7.315	9.11	7.245	6.385	12.865
TYIRPfETKV
0	0	0	0	0	0
7	7	6	3.25	5.4	4.15
10	8.415	9.81	6.88	10.005	7.98
13	8.47	10.875	8.82	10.2	8.86
17	9.55	11.2	10.95	11.6	9.8
20	10.2	11.5	14.2	12.3	10.85
TYIRPfETKV
0	0	0	0	0	0
5	2	2	3	2	1
8	5.79	8.57	3.795	3.415	5.535
12	7.2	11.47	6.5	3	6.75
15	6.82	12.03	7.085	0	7.07
19	7.65	14.6	8.545	0	7.55
23	9.7	16.95	11.21	0	8.91
26	12.745		14.255	0	9.905
30	17.6			0	12.55
STYIRPfETKV
0	0	0	0	0	0
6	6.3	5.005	5.61	5.23	3.775
8	9.86	6.16	7.66	6.64	4.225
11	11.03	7.605	8.175	7.385	4.62
14	11.545	8.41	9.425	7.615	4.28
19	12.21	9.32	9.175		3.91
22	12.745	10.955	9.795		3.15
26	13.4	13.485	11.205		1.925
29	15.34	15.24	10.575		0
33			13.05		0
36			15.005		0
Sup. Fig. 2b
Control
0	0	0	0	0	0
7	5.165	4.4	3.4	4.835	3.675
12	5.645	5.445	3.4	4.735	4.19
15	5.825	4.27	0	3	2.52
18	6.035	2.5	0	0	0
22	4.91	0	0	0	0
25	4	0	0	0	0
28	0	0	0	0	0
CD4 depleted
0	0	0	0	0	0
7	3	5.35	4	2	3.69
12	3.96	6.955	6.295	3.485	3.9
15	3.06	9.215	9.025	0	0
18	0	11.25	9.77	0	0
22	0	13.915	10.525	0	0
25	0	17	12.55	0	0
28	0		14.49	0	0
Sup. Fig. 4
Control
0	0	0	0	0	0	0	0	0	0
7	4.15	6.65	5.85	4.6	3.75	5.13	6.18	5.82	4.505
9	5.45	7.6	6.4	5.8	3.45	6.4	7.605	8.965	5.45
12	7.3	8.65	6.75	6.7	2	7.125	9.325	10.025	5.9
15	7.8	9	7.25	7.3	0	7.14	10.45	10.485	5.28
19	8.85	9.15	7.9	6.95	0	6.76	12.815	10.85	5.73
22	9.25	9.3	7.8	8.1	0	6.725	15.05	12.965	6.04
26	10.75	8.6	7.2	8	0	7.12		16.25	5.805
29	11.65	6.55	7.85	8.25	0	6.945			7.33
34	12.15	7.8	9.5	9.85
38	15.8	8.75	12.75	12.35
41		10.95	14.65	13.85
44		11.35	17.05	16.1
Ccdc85cMUT
0	0	0	0	0	0
7	3.1	2	2.9	3.3	2.8
9	2.6	3.1	3.05	3	3
12	2	2.5	2	2.95	0
15	0	1	0	2.65	0
19	0	0	0	2	0
22	0	0	0	0	0
26	0	0	0	0	0
29	0	0	0	0	0
34	0	0	0	0	0
Alms1.1MUT
0	0	0	0	0	0
7	4.4	4.1	1	2	3.8
11	8.35	6.1	2.9	4.15	9.1
14	10.5	7.4	3	6.15	8.55
18	13.7	8.05	0	9.6	9.4
21	15.9	8.1	0	10	9.1
25		11.35	0	11.55	12.5
28		13.45	0	11.25	14.45
32		16.75	0	13.9	16.9
35			0	15.4
Sup. Fig. 6
MUT
0	0	0	0	0	0
6	8.02	0	0	0	0
11	39.4	31.96	17.43	25.35	20.82
14	69.22	45.45	101.27	24.98	51.07
18	62.04	33.54	170.69	12.94	45.76
19	68.63	30.67	191.73	11.76	60.61
20	78.5	29.15	247.23	15.95	61.86
REV
0	0	0	0	0	0
6	18.23	23.58	4	0	9.06
11	57.38	72.6	63.09	39.15	32.38
14	97.85	108.69	120.46	49.8	77.09
18	176.89	184.79	270.68	63.76	123.91
19	189.55	222.23	220.14	75.23	130.87
20	215.49	251.91	227.16	65.96	139.24
